# Supplementary material for: Reaching the Monophyly: Re-Evaluation of the Enigmatic Species Tenuibiotus hyperonyx (Maucci, 1983) and the Genus Tenuibiotus (Eutardigrada)
Source: Animals (Basel). 2022 Feb 8;12(3):404. doi: 10.3390/ani12030404 (PMC8833838; doi:10.3390/ani12030404)
Supplement: Supplementary file 1 [file animals-12-00404-s001.zip]

Archive with 4 entries (4 files):
- SM.01.pdf
- SM.02.pdf
- SM.03.xlsx
- SM.04.avi
