# Supplementary material for: Reaching the Monophyly: Re-Evaluation of the Enigmatic Species Tenuibiotus hyperonyx (Maucci, 1983) and the Genus Tenuibiotus (Eutardigrada)
Source: Animals (Basel). 2022 Feb 8;12(3):404. doi: 10.3390/ani12030404 (PMC8833838; doi:10.3390/ani12030404)
Supplement: Supplementary file 1 [file animals-12-00404-s001.zip › SM.03.xlsx]

## Sheet: instructions
	INSTRUCTIONS and TERMS OF USE
	1	This is a morphometric template for species of the Tardigrada Order Parachela.
	2	The template caluclates the pt ratio and other relative measures only if all measurements required to calculate a ratio are provided (otherwise the ratio cell remains empty, meaning lack of data). The only numbers you need to enter are absolute measurements in micrometres [μm] in the sheet "individuals". If a structure is not measurable leave the cell empty (enetring zeros will mean that the trai…
	3	The "individuals" sheet automatically calculates basic statistics (number of measurements, range, mean and SD). The table with these statistics is placed after the last (30th) specimen. The summary table can be then copied and pasted directly to MS Word.
	4	If measurements are done on the type series, please enter the holotype in the first column (this way holotype data are automatically copied to the summary table at end of the sheet). If measurements are not done on the type series, you may delete the last two columns in the summary table. You may change specimen/slide names as desired.
	5	If a trait listed is not present in the species you are measuring, remove the entire row (highlight the row, right mouse click, choose "delete").
	6	Data from the sheet "individuals" are automatically copied to the four remaining "stats" sheets. Data in those sheets are arranged for statistical analyses in the majority of statistical software.
	7	If you want to see the formulas behind this template, press Ctrl+` (usually just before "1" on the keyboard). To return to the value view, press Ctrl+` again.
	8	This template can be freely used but each published use must be credited as Morphometric data were handled using the Parachela ver. 1.7 template available from the Tardigrada Register, www.tardigrada.net/register (Michalczyk & Kaczmarek 2013). The reference is: Michalczyk, Ł. & Kaczmarek, Ł. (2013) The Tardigrada Register: a comprehensive online data repository for tardigrade taxonomy. Journal of…
	9	Copyright by Łukasz Michalczyk. Enquires and suggestions: LM@tardigrada.net

## Sheet: general info
	Species		Diaforobiotus hyperonyx
	Population		IT.339/341/344/345
	Type series		Topotypic population
	Author		Daniel Stec
	Date		20.11.2020

## Sheet: animals
SPECIMEN	1 (339)		2 (339)		3 (341)		4 (341)		5 (341)		6 (341)		7 (341)		8 (341)		9 (341)		10 (341)		11 (341)		12 (345)		13 (345)		14 (345)		15 (344)		16 (344)		17 (344)		18 (344)		19		20		21		22		23		24		25
CHARACTER	µm	pt	µm	pt	µm	pt	µm	pt	µm	pt	µm	pt	µm	pt	µm	pt	µm	pt	µm	pt	µm	pt	µm	pt	µm	pt	µm	pt	µm	pt	µm	pt	µm	pt	µm	pt	µm	pt	µm	pt	µm	pt	µm	pt	µm	pt	µm	pt	µm
Body length	474	1094.69	829	1619.14	600	1200	684.5	1363.55	618	1256.1	659	1336.71	585	1266.23	659	1331.31	654	1331.98	618	1303.8	766	1510.85	470	1301.94	449	1290.23	817	1553.23	639	1435.96	603	1389.4	842	1622.35	961	1888.02
Buccopharyngeal tube
Buccal tube length	43.3	–	51.2	–	50	–	50.2	–	49.2	–	49.3	–	46.2	–	49.5	–	49.1	–	47.4	–	50.7	–	36.1	–	34.8	–	52.6	–	44.5	–	43.4	–	51.9	–	50.9	–		–		–		–		–		–		–
Stylet support insertion point	32.1	74.1339	37.1	72.4609	36.9	73.8	36.2	72.1116	36	73.1707	35.6	72.211	34.4	74.4589	36.2	73.1313	36.5	74.3381	34.4	72.5738	36.7	72.3866	26	72.0222	25.8	74.1379	39.3	74.7148	32.3	72.5843	31.8	73.2719	38.6	74.3738	37.5	73.6739
Buccal tube external width	4.4	10.1617	5.6	10.9375	5.1	10.2	5.4	10.757	5.3	10.7724	5.5	11.1562	5.1	11.039	5.3	10.7071	5.5	11.2016	4.9	10.3376	6	11.8343	3.7	10.2493	3.7	10.6322	6.1	11.597	4.7	10.5618	4.8	11.0599	5.7	10.9827	6	11.7878
Buccal tube internal width	2.1	4.84988	3.1	6.05469	2.3	4.6	2.9	5.77689	2.8	5.69106	2.4	4.86815	2.7	5.84416	3.2	6.46465	3.1	6.31365	2.8	5.90717	3.3	6.50888	2	5.54017	2.1	6.03448	3	5.70342	2.6	5.8427	2.1	4.83871	3.1	5.97303	3.2	6.28684
Ventral lamina length	23.6	54.5035	26.6	51.9531	28	56	28.4	56.5737	27.6	56.0976	24.6	49.8986	26	56.2771	27.7	55.9596	27.2	55.3971	24.7	52.1097	27.8	54.8323	19	52.6316			27.8	52.8517	23.1	51.9101	21.6	49.7696	28.7	55.2987	25	49.1159
Placoid lengths
Macroplacoid 1	6.2	14.3187	8.1	15.8203	8	16	7.9	15.7371	8	16.2602	7.9	16.0243	7.1	15.368	8.4	16.9697	7.9	16.0896	7.4	15.6118	7.9	15.5819	5.8	16.0665	5.4	15.5172	6.7	12.7376	6.5	14.6067	7.1	16.3594	8.1	15.6069	9.9	19.4499
Macroplacoid 2	5.5	12.7021	6.8	13.2812	6.3	12.6	6.2	12.3506	6.1	12.3984	6	12.1704	5.6	12.1212	6.4	12.9293	6.3	12.831	6	12.6582	6.5	12.8205	4.1	11.3573	4	11.4943	8.7	16.5399	6.1	13.7079	5.3	12.212	6.7	12.9094	7.2	14.1454
Macroplacoid row	13	30.0231	17.2	33.5937	16.6	33.2	15.9	31.6733	15.6	31.7073	15.8	32.0487	14.7	31.8182	16.2	32.7273	16.9	34.4196	15.4	32.4895	16.3	32.1499	11.4	31.5789	10.4	29.8851	16.8	31.9392	14.4	32.3596	14	32.2581	17.2	33.1407	18.8	36.9352
Claw 1 heights
External base	8.9	20.5543	11.2	21.875	9.6	19.2	10.3	20.5179	9.3	18.9024	8.2	16.6329	8.2	17.7489	10.8	21.8182	13	26.4766	10.8	22.7848	10.4	20.5128	6.9	19.1136	7.9	22.7011	13	24.7148	11	24.7191	11	25.3456	12.3	23.6994	16.1	31.6306
External primary branch	18	41.5704	26.6	51.9531	23.6	47.2	26.3	52.3904	22.5	45.7317	21.7	44.0162	22.5	48.7013	24.9	50.303	22.7	46.2322	21.7	45.7806	25.2	49.7041	15.8	43.7673	15.3	43.9655	27	51.3308	21.9	49.2135	21.5	49.5392	32.1	61.8497	32.1	63.0648
External secondary branch	9.1	21.0162	11.8	23.0469	11.3	22.6	12.4	24.7012	11.5	23.374	10.4	21.0953	10.9	23.5931	12	24.2424			11.4	24.0506	13.7	27.0217			7.9	22.7011					11.6	26.7281	16.1	31.0212
External base/primary branch (cct)	49.4444	–	42.1053	–	40.678	–	39.1635	–	41.3333	–	37.788	–	36.4444	–	43.3735	–	57.2687	–	49.7696	–	41.2698	–	43.6709	–	51.634	–	48.1481	–	50.2283	–	51.1628	–	38.3178	–	50.1558	–		–		–		–		–		–		–
Internal base	8	18.4758	11.2	21.875	9.3	18.6	10	19.9203	9	18.2927	10.2	20.6897	9.6	20.7792	10.2	20.6061	11.4	23.2179	10.7	22.5738	9.1	17.9487	6.9	19.1136	6.1	17.5287	9.9	18.8213	11	24.7191	10.9	25.1152	12.1	23.3141	15.6	30.6483
Internal primary branch	17.7	40.8776	26.3	51.3672	23.6	47.2	24.7	49.2032	22.3	45.3252	21.4	43.4077	22.1	47.8355	22.8	46.0606	20.4	41.5479	21.5	45.3586	24.9	49.1124	14.5	40.1662	14.7	42.2414	24.2	46.0076	21.6	48.5393	20.9	48.1567	31.4	60.501	28.3	55.5992
Internal secondary branch	8	18.4758	11.6	22.6562	11.1	22.2	12.4	24.7012	10.7	21.748	10.7	21.7039	10.5	22.7273	10.9	22.0202			11.5	24.2616	12.9	25.4438			6.1	17.5287					11.1	25.576	15.3	29.4798
Internal base/primary branch (cct)	45.1977	–	42.5856	–	39.4068	–	40.4858	–	40.3587	–	47.6636	–	43.4389	–	44.7368	–	55.8824	–	49.7674	–	36.5462	–	47.5862	–	41.4966	–	40.9091	–	50.9259	–	52.1531	–	38.535	–	55.1237	–		–		–		–		–		–		–
Claw 2 heights
External base	10.4	24.0185	12.6	24.6094					9.9	20.122					12.3	24.8485	12.4	25.2546	11.7	24.6835	13.4	26.43	8.4	23.2687	7.6	21.8391	13.8	26.2357	12.3	27.6404			14.2	27.3603	18.5	36.3458
External primary branch	19.8	45.7275	31.3	61.1328					24.1	48.9837			25.2	54.5455	27	54.5455	24.7	50.3055	24.2	51.0549	30.8	60.7495	16.8	46.5374	16.5	47.4138	30.1	57.2243	22.5	50.5618			33.4	64.3545	35.5	69.7446
External secondary branch	11.2	25.8661	14.5	28.3203					13.2	26.8293					13.4	27.0707			12.8	27.0042	15.4	30.3748					15.6	29.6578					17.1	32.948	20	39.2927
External base/primary branch (cct)	52.5253	–	40.2556	–		–		–	41.0788	–		–		–	45.5556	–	50.2024	–	48.3471	–	43.5065	–	50	–	46.0606	–	45.8472	–	54.6667	–		–	42.515	–	52.1127	–		–		–		–		–		–		–
Internal base	9.1	21.0162	13.6	26.5625			14	27.8884	8.8	17.8862	12	24.3408	10.9	23.5931	11.2	22.6263	11	22.4033	11.4	24.0506	10.3	20.3156	7.8	21.6066	7	20.1149	14.3	27.1863	11.1	24.9438	10.8	24.8848	12.8	24.6628	16.8	33.0059
Internal primary branch	18.9	43.649	29.7	58.0078			29.4	58.5657	23.8	48.374	26.1	52.9412	25	54.1126	26.5	53.5354	23	46.8432	20.5	43.2489	27.8	54.8323	15.2	42.1053	16.1	46.2644	28.9	54.943	21.1	47.4157	22.6	52.0737	33.1	63.7765	34.4	67.5835
Internal secondary branch	9.4	21.709	14.6	28.5156			14.7	29.2829	11.7	23.7805	12.6	25.5578	13.1	28.355	13.1	26.4646	11.6	23.6253	11.8	24.8945	13.9	27.4162					14.9	28.327			12.8	29.4931	16.1	31.0212	17.2	33.7917
Internal base/primary branch (cct)	48.1481	–	45.7912	–		–	47.619	–	36.9748	–	45.977	–	43.6	–	42.2642	–	47.8261	–	55.6098	–	37.0504	–	51.3158	–	43.4783	–	49.481	–	52.6066	–	47.7876	–	38.6707	–	48.8372	–		–		–		–		–		–		–
Claw 3 heights
External base	11	25.4042	12.4	24.2188	10.2	20.4	11.9	23.7052	10.2	20.7317			11.3	24.4589	10.6	21.4141	12.8	26.0692	11.1	23.4177					6.8	19.5402	15.9	30.2281	12.1	27.191	13.2	30.4147			19.2	37.721
External primary branch	20.5	47.3441	32.2	62.8906	25	50	29.7	59.1633	25	50.813			26.3	56.9264	27	54.5455	25.4	51.7312	24.6	51.8987					15.7	45.1149	31.2	59.3156	26	58.427	23.7	54.6083			37.1	72.888
External secondary branch	11.6	26.7898	14.6	28.5156	12.8	25.6	14.4	28.6853	13.1	26.626			13.8	29.8701	13	26.2626			12.5	26.3713									13.1	29.4382					20.6	40.4715
External base/primary branch (cct)	53.6585	–	38.5093	–	40.8	–	40.0673	–	40.8	–		–	42.9658	–	39.2593	–	50.3937	–	45.122	–		–		–	43.3121	–	50.9615	–	46.5385	–	55.6962	–		–	51.752	–		–		–		–		–		–		–
Internal base	9.6	22.1709	12.8	25			11.5	22.9084	9.3	18.9024	10.4	21.0953	10	21.645	10.5	21.2121	12.8	26.0692	12.1	25.5274			7.9	21.8837	6	17.2414	15.2	28.8973	12.6	28.3146	11.8	27.1889	16	30.8285	18.9	37.1316
Internal primary branch	20	46.1894	30.4	59.375			28.8	57.3705	24.3	49.3902	25.2	51.1156	26.3	56.9264	26.2	52.9293	24.2	49.2872	22.6	47.6793			15.8	43.7673	15.7	45.1149	28.4	53.9924	24.2	54.382	23	52.9954	37	71.2909	36.6	71.9057
Internal secondary branch	11	25.4042	14.4	28.125			13.7	27.2908	12.7	25.813	11.9	24.1379	12.6	27.2727	12.8	25.8586	13	26.4766	12.6	26.5823													16.8	32.3699	19.5	38.3104
Internal base/primary branch (cct)	48	–	42.1053	–		–	39.9306	–	38.2716	–	41.2698	–	38.0228	–	40.0763	–	52.8926	–	53.5398	–		–	50	–	38.2166	–	53.5211	–	52.0661	–	51.3043	–	43.2432	–	51.6393	–		–		–		–		–		–		–
Claw 4 heights
Anterior base	12.2	28.1755	14.5	28.3203	11.4	22.8	12.9	25.6972							15.6	31.5152			14.2	29.9578			9.5	26.3158	9.1	26.1494	15.2	28.8973	11.8	26.5169	12.2	28.1106			20.1	39.4892
Anterior primary branch	27.2	62.8176	42.8	83.5937	37.2	74.4	40.2	80.0797							41.4	83.6364			37.8	79.7468			28.4	78.6704	28.7	82.4713	42.9	81.5589	35	78.6517	36.5	84.1014			49.4	97.053
Anterior secondary branch	13.9	32.1016	18.3	35.7422			15.1	30.0797							17.4	35.1515			17	35.865			11.1	30.7479	11	31.6092	18.3	34.7909	13.8	31.0112	14.5	33.4101			24.4	47.9371
Anterior base/primary branch (cct)	44.8529	–	33.8785	–	30.6452	–	32.0896	–		–		–		–	37.6812	–		–	37.5661	–		–	33.4507	–	31.7073	–	35.4312	–	33.7143	–	33.4247	–		–	40.6883	–		–		–		–		–		–		–
Posterior base	12.8	29.5612	15.1	29.4922	11.6	23.2	17.4	34.6614					16.3	35.2814			15.6	31.7719					10.3	28.5319	11.2	32.1839	18.5	35.1711	16.7	37.5281	14.5	33.4101	21.1	40.6551	21.9	43.0255
Posterior primary branch	27.4	63.2794	43.7	85.3516	37.6	75.2	46.6	92.8287					40.7	88.0952			42.3	86.1507					30.1	83.3795	30.1	86.4943	44.1	83.8403	39.7	89.2135	38.2	88.0184	49.9	96.1464	49.9	98.0354
Posterior secondary branch	14	32.3326	18.6	36.3281	15.2	30.4	21.4	42.6295					19.9	43.0736			18.6	37.8819							12.4	35.6322	22.2	42.2053	19	42.6966	18.7	43.0876	24.9	47.9769	25.3	49.7053
Posterior base/primary branch (cct)	46.7153	–	34.5538	–	30.8511	–	37.3391	–		–		–	40.0491	–		–	36.8794	–		–		–	34.2193	–	37.2093	–	41.9501	–	42.0655	–	37.9581	–	42.2846	–	43.8878	–		–		–		–		–		–		–
Eyes (0 = absent; 1 = present)	1		1		1		1		1		1		1		1		1		1		1		1		1		1		1		1		1		1
Cuticular pores (0/1)	1		1		1		1		1		1		1		1		1		1		1		1		1		1		1		1		1		1
Lunules I with teeth (0/1)	0		0		0		0		0		0		0		0		0		0		0		0		0		0		0		0		0		0
Lunules II with teeth (0/1)	0		0		0		0		0		0		0		0		0		0		0		0		0		0		0		0		0		0
Lunules III with teeth (0/1)	0		0		0		0		0		0		0		0		0		0		0		0		0		0		0		0		0		0
Lunules IV with teeth (0/1)	1		1		1		1		1		1		1		1		1		1		1		1		1		1		1		1		1		1
Granulation on legs I (0/1)	0		0		0		0		0		0		0		0		0		0		0		0		0		0		0		0		0		0
Granulation on legs II (0/1)	0		0		0		0		0		0		0		0		0		0		0		0		0		0		0		0		0		0
Granulation on legs III (0/1)	0		0		0		0		0		0		0		0		0		0		0		0		0		0		0		0		0		0
Granulation on legs IV (0/1)	0		0		0		0		0		0		0		0		0		0		0		0		0		0		0		0		0		0
[truncated: 19 more columns]

## Sheet: eggs
CHARACTER	1	2	3	4	5	6	7	8	9	10	11	12	13	14	15	16	17	18	19	20	21	22	23	24	25	26	27	28	29	30		CHARACTER	N	RANGE			MEAN	SD
Egg bare diameter																																Egg bare diameter	0		?		?	?
Egg full diameter																																Egg full diameter	0		?		?	?
Process height	11.2	10.9	9.7																													Process height	9	9.4	–	11.9	10.4333	0.821584
	11.9	9.7	9.4																													Process base width	9	4	–	5.5	4.74444	0.479873
	10.2	10.8	10.1																													Process base/height ratio	9	0.392157	–	0.504587	0.455486	0.0396409
Process base width	4.7	5.5	4.6																													Inter-process distance	9	2.7	–	4.9	3.62222	0.668539
	5	4.6	4.5																													Number of processes on the egg circumference	0		?		?	?
	4	5.4	4.4
Process base/height ratio	0.419643	0.504587	0.474227
	0.420168	0.474227	0.478723
	0.392157	0.5	0.435644
Inter-process distance	4.9	4	2.9
	4.1	3.4	2.7
	3.8	3.3	3.5
Number of processes on the egg circumference

## Sheet: animals_stats (µm)
Species	Population	Individual	Body length	Buccal tube length	Stylet support insertion point	Buccal tube external width	Buccal tube internal width	Ventral lamina length	Macroplacoid 1	Macroplacoid 2	Microplacoid	Macroplacoid row	Placoid row	Claw 1 external base	Claw 1 external primary branch	Claw 1 external secondary branch	Claw 1 external base/primary branch	Claw 1 internal base	Claw 1 internal primary branch	Claw 1 internal secondary branch	Claw 1 internal base/primary branch	Claw 2 external base	Claw 2 external primary branch	Claw 2 external secondary branch	Claw 2 external base/primary branch	Claw 2 internal base	Claw 2 internal primary branch	Claw 2 internal secondary branch	Claw 2 internal base/primary branch	Claw 3 external base	Claw 3 external primary branch	Claw 3 external secondary branch	Claw 3 external base/primary branch	Claw 3 internal base	Claw 3 internal primary branch	Claw 3 internal secondary branch	Claw 3 internal base/primary branch	Claw 4 anterior base	Claw 4 anterior primary branch	Claw 4 anterior secondary branch	Claw 4 anterior base/primary branch	Claw 4 posterior base	Claw 4 posterior primary branch	Claw 4 posterior secondary branch	Claw 4 posterior base/primary branch
Diaforobiotus hyperonyx	IT.339/341/344/345	1 (339)	474	43.3	32.1	4.4	2.1	23.6	6.2	5.5	#REF!	13	#REF!	8.9	18	9.1	49.4444	8	17.7	8	45.1977	10.4	19.8	11.2	52.5253	9.1	18.9	9.4	48.1481	11	20.5	11.6	53.6585	9.6	20	11	48	12.2	27.2	13.9	44.8529	12.8	27.4	14	46.7153
Diaforobiotus hyperonyx	IT.339/341/344/345	2 (339)	829	51.2	37.1	5.6	3.1	26.6	8.1	6.8	#REF!	17.2	#REF!	11.2	26.6	11.8	42.1053	11.2	26.3	11.6	42.5856	12.6	31.3	14.5	40.2556	13.6	29.7	14.6	45.7912	12.4	32.2	14.6	38.5093	12.8	30.4	14.4	42.1053	14.5	42.8	18.3	33.8785	15.1	43.7	18.6	34.5538
Diaforobiotus hyperonyx	IT.339/341/344/345	3 (341)	600	50	36.9	5.1	2.3	28	8	6.3	#REF!	16.6	#REF!	9.6	23.6	11.3	40.678	9.3	23.6	11.1	39.4068									10.2	25	12.8	40.8					11.4	37.2		30.6452	11.6	37.6	15.2	30.8511
Diaforobiotus hyperonyx	IT.339/341/344/345	4 (341)	684.5	50.2	36.2	5.4	2.9	28.4	7.9	6.2	#REF!	15.9	#REF!	10.3	26.3	12.4	39.1635	10	24.7	12.4	40.4858					14	29.4	14.7	47.619	11.9	29.7	14.4	40.0673	11.5	28.8	13.7	39.9306	12.9	40.2	15.1	32.0896	17.4	46.6	21.4	37.3391
Diaforobiotus hyperonyx	IT.339/341/344/345	5 (341)	618	49.2	36	5.3	2.8	27.6	8	6.1	#REF!	15.6	#REF!	9.3	22.5	11.5	41.3333	9	22.3	10.7	40.3587	9.9	24.1	13.2	41.0788	8.8	23.8	11.7	36.9748	10.2	25	13.1	40.8	9.3	24.3	12.7	38.2716
Diaforobiotus hyperonyx	IT.339/341/344/345	6 (341)	659	49.3	35.6	5.5	2.4	24.6	7.9	6	#REF!	15.8	#REF!	8.2	21.7	10.4	37.788	10.2	21.4	10.7	47.6636					12	26.1	12.6	45.977					10.4	25.2	11.9	41.2698
Diaforobiotus hyperonyx	IT.339/341/344/345	7 (341)	585	46.2	34.4	5.1	2.7	26	7.1	5.6	#REF!	14.7	#REF!	8.2	22.5	10.9	36.4444	9.6	22.1	10.5	43.4389		25.2			10.9	25	13.1	43.6	11.3	26.3	13.8	42.9658	10	26.3	12.6	38.0228					16.3	40.7	19.9	40.0491
Diaforobiotus hyperonyx	IT.339/341/344/345	8 (341)	659	49.5	36.2	5.3	3.2	27.7	8.4	6.4	#REF!	16.2	#REF!	10.8	24.9	12	43.3735	10.2	22.8	10.9	44.7368	12.3	27	13.4	45.5556	11.2	26.5	13.1	42.2642	10.6	27	13	39.2593	10.5	26.2	12.8	40.0763	15.6	41.4	17.4	37.6812
Diaforobiotus hyperonyx	IT.339/341/344/345	9 (341)	654	49.1	36.5	5.5	3.1	27.2	7.9	6.3	#REF!	16.9	#REF!	13	22.7		57.2687	11.4	20.4		55.8824	12.4	24.7		50.2024	11	23	11.6	47.8261	12.8	25.4		50.3937	12.8	24.2	13	52.8926					15.6	42.3	18.6	36.8794
Diaforobiotus hyperonyx	IT.339/341/344/345	10 (341)	618	47.4	34.4	4.9	2.8	24.7	7.4	6	#REF!	15.4	#REF!	10.8	21.7	11.4	49.7696	10.7	21.5	11.5	49.7674	11.7	24.2	12.8	48.3471	11.4	20.5	11.8	55.6098	11.1	24.6	12.5	45.122	12.1	22.6	12.6	53.5398	14.2	37.8	17	37.5661
Diaforobiotus hyperonyx	IT.339/341/344/345	11 (341)	766	50.7	36.7	6	3.3	27.8	7.9	6.5	#REF!	16.3	#REF!	10.4	25.2	13.7	41.2698	9.1	24.9	12.9	36.5462	13.4	30.8	15.4	43.5065	10.3	27.8	13.9	37.0504
Diaforobiotus hyperonyx	IT.339/341/344/345	12 (345)	470	36.1	26	3.7	2	19	5.8	4.1	#REF!	11.4	#REF!	6.9	15.8		43.6709	6.9	14.5		47.5862	8.4	16.8		50	7.8	15.2		51.3158					7.9	15.8		50	9.5	28.4	11.1	33.4507	10.3	30.1		34.2193
Diaforobiotus hyperonyx	IT.339/341/344/345	13 (345)	449	34.8	25.8	3.7	2.1		5.4	4	#REF!	10.4	#REF!	7.9	15.3	7.9	51.634	6.1	14.7	6.1	41.4966	7.6	16.5		46.0606	7	16.1		43.4783	6.8	15.7		43.3121	6	15.7		38.2166	9.1	28.7	11	31.7073	11.2	30.1	12.4	37.2093
Diaforobiotus hyperonyx	IT.339/341/344/345	14 (345)	817	52.6	39.3	6.1	3	27.8	6.7	8.7	#REF!	16.8	#REF!	13	27		48.1481	9.9	24.2		40.9091	13.8	30.1	15.6	45.8472	14.3	28.9	14.9	49.481	15.9	31.2		50.9615	15.2	28.4		53.5211	15.2	42.9	18.3	35.4312	18.5	44.1	22.2	41.9501
Diaforobiotus hyperonyx	IT.339/341/344/345	15 (344)	639	44.5	32.3	4.7	2.6	23.1	6.5	6.1	#REF!	14.4	#REF!	11	21.9		50.2283	11	21.6		50.9259	12.3	22.5		54.6667	11.1	21.1		52.6066	12.1	26	13.1	46.5385	12.6	24.2		52.0661	11.8	35	13.8	33.7143	16.7	39.7	19	42.0655
Diaforobiotus hyperonyx	IT.339/341/344/345	16 (344)	603	43.4	31.8	4.8	2.1	21.6	7.1	5.3	#REF!	14	#REF!	11	21.5	11.6	51.1628	10.9	20.9	11.1	52.1531					10.8	22.6	12.8	47.7876	13.2	23.7		55.6962	11.8	23		51.3043	12.2	36.5	14.5	33.4247	14.5	38.2	18.7	37.9581
Diaforobiotus hyperonyx	IT.339/341/344/345	17 (344)	842	51.9	38.6	5.7	3.1	28.7	8.1	6.7	#REF!	17.2	#REF!	12.3	32.1	16.1	38.3178	12.1	31.4	15.3	38.535	14.2	33.4	17.1	42.515	12.8	33.1	16.1	38.6707					16	37	16.8	43.2432					21.1	49.9	24.9	42.2846
Diaforobiotus hyperonyx	IT.339/341/344/345	18 (344)	961	50.9	37.5	6	3.2	25	9.9	7.2	#REF!	18.8	#REF!	16.1	32.1		50.1558	15.6	28.3		55.1237	18.5	35.5	20	52.1127	16.8	34.4	17.2	48.8372	19.2	37.1	20.6	51.752	18.9	36.6	19.5	51.6393	20.1	49.4	24.4	40.6883	21.9	49.9	25.3	43.8878
Diaforobiotus hyperonyx	IT.339/341/344/345	19									#REF!		#REF!
Diaforobiotus hyperonyx	IT.339/341/344/345	20									#REF!		#REF!
Diaforobiotus hyperonyx	IT.339/341/344/345	21									#REF!		#REF!
Diaforobiotus hyperonyx	IT.339/341/344/345	22									#REF!		#REF!
Diaforobiotus hyperonyx	IT.339/341/344/345	23									#REF!		#REF!
Diaforobiotus hyperonyx	IT.339/341/344/345	24									#REF!		#REF!
Diaforobiotus hyperonyx	IT.339/341/344/345	25									#REF!		#REF!
Diaforobiotus hyperonyx	IT.339/341/344/345	26									#REF!		#REF!
Diaforobiotus hyperonyx	IT.339/341/344/345	27									#REF!		#REF!
Diaforobiotus hyperonyx	IT.339/341/344/345	28									#REF!		#REF!
Diaforobiotus hyperonyx	IT.339/341/344/345	29									#REF!		#REF!
Diaforobiotus hyperonyx	IT.339/341/344/345	30									#REF!		#REF!

## Sheet: animals_stats (pt)
Species	Population	Individual	Body length	Stylet support insertion point	Buccal tube external width	Buccal tube internal width	Ventral lamina length	Macroplacoid 1	Macroplacoid 2	Microplacoid	Macroplacoid row	Placoid row	Claw 1 external base	Claw 1 external primary branch	Claw 1 external secondary branch	Claw 1 internal base	Claw 1 internal primary branch	Claw 1 internal secondary branch	Claw 2 external base	Claw 2 external primary branch	Claw 2 external secondary branch	Claw 2 internal base	Claw 2 internal primary branch	Claw 2 internal secondary branch	Claw 3 external base	Claw 3 external primary branch	Claw 3 external secondary branch	Claw 3 internal base	Claw 3 internal primary branch	Claw 3 internal secondary branch	Claw 4 anterior base	Claw 4 anterior primary branch	Claw 4 anterior secondary branch	Claw 4 posterior base	Claw 4 posterior primary branch	Claw 4 posterior secondary branch
Diaforobiotus hyperonyx	IT.339/341/344/345	1 (339)	1094.69	74.1339	10.1617	4.84988	54.5035	14.3187	12.7021	#REF!	30.0231	#REF!	20.5543	41.5704	21.0162	18.4758	40.8776	18.4758	24.0185	45.7275	25.8661	21.0162	43.649	21.709	25.4042	47.3441	26.7898	22.1709	46.1894	25.4042	28.1755	62.8176	32.1016	29.5612	63.2794	32.3326
Diaforobiotus hyperonyx	IT.339/341/344/345	2 (339)	1619.14	72.4609	10.9375	6.05469	51.9531	15.8203	13.2812	#REF!	33.5937	#REF!	21.875	51.9531	23.0469	21.875	51.3672	22.6562	24.6094	61.1328	28.3203	26.5625	58.0078	28.5156	24.2188	62.8906	28.5156	25	59.375	28.125	28.3203	83.5937	35.7422	29.4922	85.3516	36.3281
Diaforobiotus hyperonyx	IT.339/341/344/345	3 (341)	1200	73.8	10.2	4.6	56	16	12.6	#REF!	33.2	#REF!	19.2	47.2	22.6	18.6	47.2	22.2							20.4	50	25.6				22.8	74.4		23.2	75.2	30.4
Diaforobiotus hyperonyx	IT.339/341/344/345	4 (341)	1363.55	72.1116	10.757	5.77689	56.5737	15.7371	12.3506	#REF!	31.6733	#REF!	20.5179	52.3904	24.7012	19.9203	49.2032	24.7012				27.8884	58.5657	29.2829	23.7052	59.1633	28.6853	22.9084	57.3705	27.2908	25.6972	80.0797	30.0797	34.6614	92.8287	42.6295
Diaforobiotus hyperonyx	IT.339/341/344/345	5 (341)	1256.1	73.1707	10.7724	5.69106	56.0976	16.2602	12.3984	#REF!	31.7073	#REF!	18.9024	45.7317	23.374	18.2927	45.3252	21.748	20.122	48.9837	26.8293	17.8862	48.374	23.7805	20.7317	50.813	26.626	18.9024	49.3902	25.813
Diaforobiotus hyperonyx	IT.339/341/344/345	6 (341)	1336.71	72.211	11.1562	4.86815	49.8986	16.0243	12.1704	#REF!	32.0487	#REF!	16.6329	44.0162	21.0953	20.6897	43.4077	21.7039				24.3408	52.9412	25.5578				21.0953	51.1156	24.1379
Diaforobiotus hyperonyx	IT.339/341/344/345	7 (341)	1266.23	74.4589	11.039	5.84416	56.2771	15.368	12.1212	#REF!	31.8182	#REF!	17.7489	48.7013	23.5931	20.7792	47.8355	22.7273		54.5455		23.5931	54.1126	28.355	24.4589	56.9264	29.8701	21.645	56.9264	27.2727				35.2814	88.0952	43.0736
Diaforobiotus hyperonyx	IT.339/341/344/345	8 (341)	1331.31	73.1313	10.7071	6.46465	55.9596	16.9697	12.9293	#REF!	32.7273	#REF!	21.8182	50.303	24.2424	20.6061	46.0606	22.0202	24.8485	54.5455	27.0707	22.6263	53.5354	26.4646	21.4141	54.5455	26.2626	21.2121	52.9293	25.8586	31.5152	83.6364	35.1515
Diaforobiotus hyperonyx	IT.339/341/344/345	9 (341)	1331.98	74.3381	11.2016	6.31365	55.3971	16.0896	12.831	#REF!	34.4196	#REF!	26.4766	46.2322		23.2179	41.5479		25.2546	50.3055		22.4033	46.8432	23.6253	26.0692	51.7312		26.0692	49.2872	26.4766				31.7719	86.1507	37.8819
Diaforobiotus hyperonyx	IT.339/341/344/345	10 (341)	1303.8	72.5738	10.3376	5.90717	52.1097	15.6118	12.6582	#REF!	32.4895	#REF!	22.7848	45.7806	24.0506	22.5738	45.3586	24.2616	24.6835	51.0549	27.0042	24.0506	43.2489	24.8945	23.4177	51.8987	26.3713	25.5274	47.6793	26.5823	29.9578	79.7468	35.865
Diaforobiotus hyperonyx	IT.339/341/344/345	11 (341)	1510.85	72.3866	11.8343	6.50888	54.8323	15.5819	12.8205	#REF!	32.1499	#REF!	20.5128	49.7041	27.0217	17.9487	49.1124	25.4438	26.43	60.7495	30.3748	20.3156	54.8323	27.4162
Diaforobiotus hyperonyx	IT.339/341/344/345	12 (345)	1301.94	72.0222	10.2493	5.54017	52.6316	16.0665	11.3573	#REF!	31.5789	#REF!	19.1136	43.7673		19.1136	40.1662		23.2687	46.5374		21.6066	42.1053					21.8837	43.7673		26.3158	78.6704	30.7479	28.5319	83.3795
Diaforobiotus hyperonyx	IT.339/341/344/345	13 (345)	1290.23	74.1379	10.6322	6.03448		15.5172	11.4943	#REF!	29.8851	#REF!	22.7011	43.9655	22.7011	17.5287	42.2414	17.5287	21.8391	47.4138		20.1149	46.2644		19.5402	45.1149		17.2414	45.1149		26.1494	82.4713	31.6092	32.1839	86.4943	35.6322
Diaforobiotus hyperonyx	IT.339/341/344/345	14 (345)	1553.23	74.7148	11.597	5.70342	52.8517	12.7376	16.5399	#REF!	31.9392	#REF!	24.7148	51.3308		18.8213	46.0076		26.2357	57.2243	29.6578	27.1863	54.943	28.327	30.2281	59.3156		28.8973	53.9924		28.8973	81.5589	34.7909	35.1711	83.8403	42.2053
Diaforobiotus hyperonyx	IT.339/341/344/345	15 (344)	1435.96	72.5843	10.5618	5.8427	51.9101	14.6067	13.7079	#REF!	32.3596	#REF!	24.7191	49.2135		24.7191	48.5393		27.6404	50.5618		24.9438	47.4157		27.191	58.427	29.4382	28.3146	54.382		26.5169	78.6517	31.0112	37.5281	89.2135	42.6966
Diaforobiotus hyperonyx	IT.339/341/344/345	16 (344)	1389.4	73.2719	11.0599	4.83871	49.7696	16.3594	12.212	#REF!	32.2581	#REF!	25.3456	49.5392	26.7281	25.1152	48.1567	25.576				24.8848	52.0737	29.4931	30.4147	54.6083		27.1889	52.9954		28.1106	84.1014	33.4101	33.4101	88.0184	43.0876
Diaforobiotus hyperonyx	IT.339/341/344/345	17 (344)	1622.35	74.3738	10.9827	5.97303	55.2987	15.6069	12.9094	#REF!	33.1407	#REF!	23.6994	61.8497	31.0212	23.3141	60.501	29.4798	27.3603	64.3545	32.948	24.6628	63.7765	31.0212				30.8285	71.2909	32.3699				40.6551	96.1464	47.9769
Diaforobiotus hyperonyx	IT.339/341/344/345	18 (344)	1888.02	73.6739	11.7878	6.28684	49.1159	19.4499	14.1454	#REF!	36.9352	#REF!	31.6306	63.0648		30.6483	55.5992		36.3458	69.7446	39.2927	33.0059	67.5835	33.7917	37.721	72.888	40.4715	37.1316	71.9057	38.3104	39.4892	97.053	47.9371	43.0255	98.0354	49.7053
Diaforobiotus hyperonyx	IT.339/341/344/345	19								#REF!		#REF!
Diaforobiotus hyperonyx	IT.339/341/344/345	20								#REF!		#REF!
Diaforobiotus hyperonyx	IT.339/341/344/345	21								#REF!		#REF!
Diaforobiotus hyperonyx	IT.339/341/344/345	22								#REF!		#REF!
Diaforobiotus hyperonyx	IT.339/341/344/345	23								#REF!		#REF!
Diaforobiotus hyperonyx	IT.339/341/344/345	24								#REF!		#REF!
Diaforobiotus hyperonyx	IT.339/341/344/345	25								#REF!		#REF!
Diaforobiotus hyperonyx	IT.339/341/344/345	26								#REF!		#REF!
Diaforobiotus hyperonyx	IT.339/341/344/345	27								#REF!		#REF!
Diaforobiotus hyperonyx	IT.339/341/344/345	28								#REF!		#REF!
Diaforobiotus hyperonyx	IT.339/341/344/345	29								#REF!		#REF!
Diaforobiotus hyperonyx	IT.339/341/344/345	30								#REF!		#REF!

## Sheet: eggs_stats (µm)
Species	Population	egg	Egg bare diameter	Egg full diameter	Process height	Process base width	Process base/height ratio	Inter-process distance	Number of processes on the egg circumference
Diaforobiotus hyperonyx	IT.339/341/344/345	1			11.1	4.56667	0.410656	4.26667
Diaforobiotus hyperonyx	IT.339/341/344/345	2			10.4667	5.16667	0.492938	3.56667
Diaforobiotus hyperonyx	IT.339/341/344/345	3			9.73333	4.5	0.462865	3.03333
Diaforobiotus hyperonyx	IT.339/341/344/345	4
Diaforobiotus hyperonyx	IT.339/341/344/345	5
Diaforobiotus hyperonyx	IT.339/341/344/345	6
Diaforobiotus hyperonyx	IT.339/341/344/345	7
Diaforobiotus hyperonyx	IT.339/341/344/345	8
Diaforobiotus hyperonyx	IT.339/341/344/345	9
Diaforobiotus hyperonyx	IT.339/341/344/345	10
Diaforobiotus hyperonyx	IT.339/341/344/345	11
Diaforobiotus hyperonyx	IT.339/341/344/345	12
Diaforobiotus hyperonyx	IT.339/341/344/345	13
Diaforobiotus hyperonyx	IT.339/341/344/345	14
Diaforobiotus hyperonyx	IT.339/341/344/345	15
Diaforobiotus hyperonyx	IT.339/341/344/345	16
Diaforobiotus hyperonyx	IT.339/341/344/345	17
Diaforobiotus hyperonyx	IT.339/341/344/345	18
Diaforobiotus hyperonyx	IT.339/341/344/345	19
Diaforobiotus hyperonyx	IT.339/341/344/345	20
Diaforobiotus hyperonyx	IT.339/341/344/345	21
Diaforobiotus hyperonyx	IT.339/341/344/345	22
Diaforobiotus hyperonyx	IT.339/341/344/345	23
Diaforobiotus hyperonyx	IT.339/341/344/345	24
Diaforobiotus hyperonyx	IT.339/341/344/345	25
Diaforobiotus hyperonyx	IT.339/341/344/345	26
Diaforobiotus hyperonyx	IT.339/341/344/345	27
Diaforobiotus hyperonyx	IT.339/341/344/345	28
Diaforobiotus hyperonyx	IT.339/341/344/345	29
Diaforobiotus hyperonyx	IT.339/341/344/345	30
